# Supplementary material for: Cross-Reactivity of SARS-CoV-2 Nucleocapsid-Binding Antibodies and Its Implication for COVID-19 Serology Tests
Source: Viruses. 2022 Sep 14;14(9):2041. doi: 10.3390/v14092041 (PMC9502088; doi:10.3390/v14092041)
Supplement: Supplementary file 1 [file viruses-14-02041-s001.zip]

Archive with 1 entries (1 files):
- viruses-1856674-supplementary.pdf
